# Supplementary material for: Psychosomatic syndromes are associated with IL-6 pro-inflammatory cytokine in heart failure patients
Source: PLoS One. 2022 Mar 10;17(3):e0265282. doi: 10.1371/journal.pone.0265282 (PMC8912235; doi:10.1371/journal.pone.0265282)
Supplement: S1 Dataset — (XLSX) [file pone.0265282.s001.xlsx]

## Sheet: Foglio1
PZ	gender	age	marital status	Education (years)	work	BMI	L/R Heart Failure	Left Ventricular Ejection Fraction (LVEF)	NYHA	Years since HF diagnosis	Comorbidity-Diabetes	Beta-blockers/antiarrhythmics	Anticoagulants/Antiplatelet agents	Therapy		cigarettes	caffein	alcohol	IL-6 pg/ml	IL-6 LOG	TNF-alpha pg/ml	TNF-alpha LOG	BDI	Cognitive-Affective	Somatic	DCPR	PHQ-15	PSI-stress	PSI-well being	PSI-Psychological Distress	PSI-Abnormal illness behaviour	PSI quality of life
RR052	f	72	married	5	retired	24	both sides	0.46	II	16	Diabetes, hypothyroidism	BISOPROLOLO	CLOPIDOGREL	POTASSIO CANRENOATO, LEVOTIROXINA, FEBUXOSTAT, EZITIMIBE, INSULINA		never	no	never	17	1.23045	50.1	1.69984	6	5	1	demoralization, persistent somatization	16	0	0	0	0	0
TPA042	m	83	married	13	retired	36	both sides	0.45	II	6		BISOPROLOLO	APIXABAN	NITRATI		never	no	never	8	0.90309	1077	3.03222	5	2	3	negative	5	0	0	0	0	0
CG048	m	78	married	8	retired	28	both sides	0.4	II	10	Diabetes	BISOPROLOLO	ASA 100 mg/die	NITRATI, RANOLAZINA, ATORVASTATINA, METFORMINA, PANTOPRAZOLO		never	no	never	2.6	0.414973	32	1.50515	5	5	0	negative	0	0	0	0	0	0
DMG049	f	78	married	8	retired	34	both sides	0.38	III	6		BISOPROLOLO, AMIODARONE	DABIGATRAN	POTASSIO CANRENOATO, TIOTROPIO, OLODATEROLO, IVABRADINA		never	no	never	5.5	0.740363	1488.8	3.17284	34	18	16	negative	9	0	0	0	0	0
CV050	m	78	married	8	retired	23	both sides	0.25	II	21	Diabetes	CARVEDILOLO	APIXABAN	SPIRONOLATTONE, INSULINA, ATORVASTATINA		never	no	never	5.3	0.724276	126.5	2.10209	12	6	6	negative	9	0	0	0	0	0
LA077	m	52	married	5	artisan	23	Left HF	0.45	II	6		CARVEDILOLO, AMIODARONE	WARFARIN	EZITIMIBE/SIMVASTATINA, OMEGA 3, FEBUXOSTAT		never	no	never	5.8	0.763428	102.5	2.01072	22	12	10	negative	4	0	0	0	0	0
PV055	m	75	vidower	8	retired	24	Left HF	0.45	II	10			ASA 100 mg/die	FEBUXOSTAT, ATORVASTATINA, NITRATI		never	no	never	2.9	0.462398	592.5	2.77269	4	3	1	negative	5	0	0	0	0	0
SS068	m	63	married	13	prison guard	29	both sides	0.25	III	20	Diabetes		ASA 100 mg/die, TICAGRELOR 180 mg/die	PANTORC 40 mg 1 cp/die, DIGOSSINA 0,125 mg/die, RANOLAZINA 750 mg/die, FEBUXOSTAT 80 mg/die, TORVAST 40 mg/die, INSULINA, IVABRADINA 7,5 mg x 2 vv/die, SPIRONOLATTONE 25 mg/die		never	no	never	11.3	1.05308	0.75	-0.124939	11	1	10	persistent somatization	11	0	0	0	0	0
BF062	f	70	married	8	retired	24	both sides	0.47	I	5		BISOPROLOLO 5 mg/die	WARFARIN	RANOLAZINA 375 mg x 2vv/die		never	no	never	1.58	0.198657	22.5	1.35218	14	7	7	persistent somatization	13	0	0	0	0	0
CP059	m	74	married	5	retired	29	Left HF	0.25	III	5	Diabetes, hyperuricemia	BISOPROLOLO 5 mg/die	APIXABAN 5 mg/die	LANSOPRAZOLO 30 mg/die, DIGOSSINA 0,0625 mg/die, ALLOPURINOLO 300 mg/2gg, EZITIMIBE/SIMVASTATINA 10/20 mg/die, INSULINA		current smoker	no	never	3.3	0.518514	27.8	1.44404	12	6	6	persistent somatization	10	0	0	0	0	0
TS066	m	68	married	8	retired	26	both sides	0.38	III	5	Diabetes, hypothyroidism	CARVEDILOLO 6,25 mg/die	CLOPIDOGREL	EUTIROX 125 mcg/die, FEBUXOSTAT 120 mg/die, EZITIMIBE 10 mg/die, TORVAST 80 mg/die, SITAGLIPTINA 50 mg, METFORMINA 750 mg/die, VIT. D		past smoker	NO	1–2 drinks day/week	5.5	0.740363	24.58	1.39058	17	10	7	persistent somatization	10	1	6	13	0	2
FR072	m	63	married	17	retired	30	Left HF	0.5	II	12		CARVEDILOLO, AMIODARONE		DELTACORTENE 12,5 mg/die, FEBUXOSTAT 80 mg/2gg, POTASSIO CANRENOATO, FINASTERIDE 5 mg/die.		current smoker	1/die	never	12	1.07918	0.75	-0.124939	6	0	6	negative	7	2	6	10	1	4
VA058	m	78	married	5	retired	23	right HF	0.3	III	12	diabetes, hypothyroidism	BISOPROLOLO 10 mg/die		EUTIROX 150 mcg/die, TORVAST 40 mg/die, FEBUXOSTAT, FLUIMUCIL, ACLIDINIO BROMURO, SALMETELOLO/FLUTICASONE		never	2/die	never	2.9	0.462398	171.8	2.23502	21	8	13	demoralization	9	1	4	25	0	2
SB057	m	80	married	5	retired	27	Left HF	0.44	I	5		BISOPROLOLO 1,25 mg/die, AMIODARONE 200 mg x 5gg/sett	ASA 100 mg/die, CLOPIDOGREL 75 mg/die	DELTACORTENE 12,5 mg/die, FEBUXOSTAT 80 mg/2gg, POTASSIO CANRENOATO, ATORVASTATINA 40 mg/die, SILODOSINA 4 mg/die, FINASTERIDE 5 mg/die, ACLIDINIO BROMURO, IVABRADINA 7,5 mg/die		past smoker	NO	never	2.1	0.322219	74.4	1.87157	16	9	7	persistent somatization	16	4	6	22	0	2
IA073	m	65	married	5	retired	26	Left HF	0.37	II	7	Diabetes, hyperuricemia		APIXABAN 20 mg/die	PANTOPRAZOLO 40 mg/die, ALLOPURINOLO 300 mg/die, OMEGA 3 2000 mg/die, LEXOTAN 15 gtt/die		never	2/die	1–2 drinks day/week	6.5	0.812913	24.58	1.39058	0	0	0	persistent somatization	10	1	5	27	1	3
TP063	m	76	married	13	retired	24	Left HF	0.38	III	12	Diabetes, hyperuricemia	CARVEDILOLO 12,5 mg/die	ASA 100 mg/die, CLOPIDOGREL 75 mg/die	PANTOPRAZOLO 40 mg/die, REPAGLINIDE 3 mg/die, IVABRADINA 10 mg/die, RANOLAZINA 750 mg/die, NITRATI, ALLOPURINOLO 300 mg/die, SALMETEROLO/FLUTICASONE, TORVAST 10 mg/die		never	NO	never	2.58	0.41162	102.4	2.0103	18	8	10	persistent somatization	12	0	6	16	0	3
AG073	m	67	married	8	retired	25	Left HF	0.4	II	12	Diabetes	METOPROLOLO 75 mg/die, AMIODARONE 50 mg/die	ASA 100 mg/die, CLOPIDOGREL 75 mg/die	ATORVASTATINA 10 mg/die, LEVOTIROXINA 50 mcg/die, POTASSIO CANRENOATO, O2 TERAPIA, TIOTROPIO		never	2/die	1–2 drinks day/week	1.58	0.198657	100.7	2.00303	5	0	5	negative	2	0	6	5	0	2
CL073	m	68	married	8	retired	29	right HF	0.42	III	5		BISOPROLOLO 5 mg/die	ASA 100 mg/die	SIMVASTATINA 20 mg/die, DIGOSSINA 0,125 mg/die		current smoker	1/die	1–2 drinks day/week	13	1.11394	23.4	1.36922	17	4	13	irritable mood	16	1	6	19	0	2
MG065	f	77	married	13	housewife	24	both sides	0.6	II	10	Diabetes, hyperuricemia, hypothyroidism	BISOPROLOLO 10 mg/die	APIXABAN 10 mg/die	POTASSIO CANRENOATO 50 mg/die, DIGOSSINA 0,25 mg 1 cp x 3 vv/sett + 1/2 cp altre 3 vv/sett, SIMVASTATINA 20 mg/die, ALLOPURINOLO 150 mg/die, LEVOTIROXINA 50 mcg/die, METFORMINA 850 mg/die, PANTOPRAZOLO 40 mg/die, PERIDON 40 mg/die		never	1/die	3–5 drinks day/week	1.56	0.193125	32	1.50515	5	3	2	demoralization	16	7	2	27	1	1
SC072	m	71	married	5	retired	20	Left HF	0.3	III	10		BISOPROLOLO 7,5 mg/die, AMIODARONE 200 mg/5 gg sett.	WARFARIN	POTASSIO CANRENOATO 100 MG/die, ATORVASTATINA 20 mg/die, LANSOPRAZOLO 30 mg/die, LASIX 250 mg/die, SITAGLIPTIN 50 mg/die, ALLOPURINOLO		past smoker	2/die	never	0.81	-0.091515	1645.8	3.21638	19	10	9	negative	5	6	4	14	0	1
DD076	m	68	married	13	retired	23	Left HF	0.45	II	10	Diabetes	CARVEDILOLO 18,75 mg/die	LISINA ACETILSALICILATO 75 mg/die	ATORVASTATINA 40 mg/die, OMEGA 3 1000 mg/die, PANTOPRAZOLO 40 mg/die		current smoker	3/die	1–2 drinks day/week	1.9	0.278754	7705	3.88677	13	6	7	negative	3	1	4	4	0	2
DBR077	f	74	married	5	housewife	29	Left HF	0.42	III	12	Diabetes	CARVEDILOLO 18,75 mg/die	ASA 100 mg/die	SIMVASTATINA 20 mg/die, METFORMINA, MONTELUKAST		current smoker	2/die	never	3.2	0.50515	24.55	1.39005	22	10	12	irritable mood, demoralization	13	1	4	26	2	1
DG071	m	75	vidower	8	retired	29	both sides	0.39	III	8	Diabetes, hyperuricemia	BISOPROLOLO 5 mg/die	DABIGATRAN 220 mg/die	REPAGLINIDE 4 mg/die, OMEGA 3 3000 mg/die, DELTACORTENE, DOXAZOSINA 4 mg/die, ALLOPURINOLO 150 mg/die, DIGOSSINA 0,0625 mg/die		never	1/die	1–2 drinks day/week	5.1	0.70757	32.4	1.51055	13	7	6	persistent somatization	11	2	6	15	0	1
MC066	f	81	vidower	8	retired	20	both sides	0.6	II	5		BISOPROLOLO 2,5 mg/die	ASA 100 mg/die, CLOPIDOGREL	IVABRADINA 10 mg/die, ROSUVASTATINA 10 mg/die, TRANQUIRIT,		never	1/die	never	2	0.30103	2984.8	3.47492	18	6	12	negative	6	2	5	12	0	2
PL083	m	65	celibate	5	retired	28	both sides	0.35	III	5	Diabetes	CARVEDILOLO 25 mg/die	ASA 100 mg/die	IVABRADINA 15 mg/die, RANOLAZINA 700 mg/die, ATORVASTATINA 40 mg/die, OMEGA 3, INSULINA, METFORMINA, ALLOPURINOLO, BRETARIS		never	2/die	never	6.4	0.80618	93.6	1.97128	24	13	11	persistent somatization, demoralization	10	0	6	12	0	3
GF090	m	59	married	5	employee	23	Left HF	0.3	III	11	Diabetes	BISOPROLOLO 1,25 mg/die, AMIODARONE 100 mg/die	RIVAROXABAN 20 mg/die	OMEGA 3 3000 mg/die, EZITIMIBE/SIMVASTATINA 10/20 mg/die, FEBUXOSTAT		never	2/die	never	0.81	-0.091515	27.8	1.44404	3	1	2	negative	4	0	6	3	0	3
BG084	m	66	married	8	retired	22	Left HF	0.45	II	5		CARVEDILOLO 7,5 mg/die, AMIODARONE 100 mg x 5 gg/sett	ASA 100 mg/die, CLOPIDOGREL	ATORVASTATINA 80 mg, LANSOPRAZOLO		never	NO	1–2 drinks day/week	1.4	0.146128	31	1.49136	11	6	5	negative	7	2	6	9	0	2
CPN082	m	69	married	15	retired	25	both sides	0.45	II	12	Diabetes	METOPROLOLO 50 mg/die, AMIODARONE 200 mg/die	ASA 75 mg/die, CLOPIDOGREL 75 mg/die	ATORVASTATINA 40 mg/die, METFORMINA 1500 mg/die, INSULINA, EZITIMIBE 10 mg/die, OMEGA 3 1000 mg/die		current smoker	2/die	1–2 drinks day/week	5.6	0.748188	5862	3.76805	5	0	5	negative	6	3	6	7	0	4
SP094	m	58	married	13	unemployed	29	both sides	0.32	III	14		CARVEDILOLO 6,25 mg/die, AMIODARONE 200 mg/die	ASA 100 mg/die	SIMVASTATINA 20 mg/die, FEBUXOSTAT 80 mg/die		current smoker	2/die	1–2 drinks day/week	7.4	0.869232	26.8	1.42813	18	14	4	irritable mood, demoralization	7	4	3	11	0	2
FM084	m	69	married	13	retired	27	Left HF	0.45	II	7		CARVEDILOLO 12,5 mg/die	CLOPIDOGREL	ATORVASTATINA 40 mg/die, OMEGA 3 1000 mg/die, PANTOPRAZOLO 40 mg/die		never	1/die	1–2 drinks day/week	1.7	0.230449	43.5	1.63849	5	1	4	negative	7	1	6	7	0	3
MM098	m	56	celibate	8	retired	23	Left HF	0.33	III	9		METOPROLOLO 150 mg/die, AMIODARONE		POTASSIO CANRENOATO 100 mg/die, POTASSIO CLORURO 1200 mg/die, PANTOPRAZOLO 20 mg/die		past smoker	1/die	1–2 drinks day/week	14.9	1.17319	1403.9	3.14734	21	11	10	demoralization	19	3	4	27	3	2
MLA082	m	73	married	5	retired	23	both sides	0.25	II	5	Diabetes, hypothyroidism	METOPROLOLO 200 mg/die	APIXABAN 5 mg/die	POTASSIO CANRENOATO 50 mg/die, RANOLAZINA 750 mg/die, ATORVASTATINA 40 mg/die, EUTIROX 50 mcg/die, INSULINA, ACIDO URSODESUSSICOLICO, OTILONIO BROMURO		never	1/die	never	1.55	0.190332	4651.8	3.66762	13	5	8	negative	6	2	4	5	0	2
DFA090	m	66	married	5	retired	29	Left HF	0.25	II	12		METOPROLOLO 50 mg/die, AMIODARONE 200 mg/die		POTASSIO CANRENOATO 100 mg/die, POTASSIO CLORURO 1200 mg/die, ATORVASTATINA 20 mg/die, DIOSMECTITE 6 mg/die, PANTOPRAZOLO 20 mg/die		never	1/die	never	11.1	1.04532	104.9	2.02078	18	11	7	demoralization	9	2	5	18	0	1
RFP084	m	73	married	5	retired	22	Left HF	0.48	II	7		METOPROLOLO 200 mg/die	WARFARIN	EZITIMIBE/SIMVASTATINA 10/10 mg/die, OMEGA 3 1000 mg/die, FEBUXOSTAT 80 mg/die, NITRATI, RANOLAZINA 750 mg/die, LANSOPRAZOLO 30 mg/die		never	1/die	1–2 drinks day/week	5.1	0.70757	34	1.53148	19	9	10	negative	8	3	5	12	1	3
CC076	f	82	vidower	17	retired	29	Left HF	0.55	III	20	Diabetes, hyperuricemia, hypothyroidism	BISOPROLOLO 3,75 mg/die		DIGOSSINA 0,125 mg/die, ATORVASTATINA 20 mg/die, EUTIROX 50 mcg/die, ALLOPURINOLO 300 mg/die, POTASSIO CANRENOATO 25 mg/die		never	1/die	never	5.2	0.716003	21.49	1.33224	19	9	10	persistent somatization	12	6	4	19	3	2
LP086	m	73	married	8	retired	24	Left HF	0.35	III	7		CARVEDILOLO 12,5 mg/die, AMIODARONE 200 mg x 5gg/sett	APIXABAN 10 mg/die			past smoker	2/die	1–2 drinks day/week	5.5	0.740363	21.5	1.33244	23	14	9	demoralization	13	6	2	28	0	2
PA090	m	70	married	8	retired	23	Left HF	0.43	II	20	hyperuricemia	CARVEDILOLO 25 mg/die		POTASSIO CANRENOATO 100 mg/die, OMEGA 3 3000 mg/die, ATORVASTATINA 80 mg/die, NITRATI, ALLOPURINOLO, REPAGLINIDE, LINAGLIPTIN, IVABRADINA 5 mg/die		never	3/die	1–2 drinks day/week	1.56	0.193125	5088.5	3.70659	6	2	4	negative	7	4	6	8	0	2
CF078	m	83	married	8	retired	27	Left HF	0.55	II	9		METOPROLOLO 200 mg/die		OMEGA 3 3000 mg/die, FEBUXOSTAT		past smoker	2/die	1–2 drinks day/week	2.8	0.447158	7244.1	3.85998	16	4	12	persistent somatization	11	1	6	16	0	3
GF094	m	68	married	13	retired	29	Left HF	0.55	II	5	Diabetes, hyperuricemia	METOPROLOLO 50 mg/die	DABIGATRAN 300 mg/die	DIGOSSINA 0,125 mg/die, CARVEDILOLO, METFORMINA, OMEGA 3 1000 mg/die, SIMVASTATINA 20 mg/die, ALLOPURINOLO 300 mg/die, LANSOPRAZOLO 30 mg/die		past smoker	no	never	12	1.07918	23.5	1.37107	24	6	18	demoralization	14	0	0	0	0	0
LCA087	m	76	celibate	13	retired	26	Left HF	0.55	II	9		CARVEDILOLO 25 mg/die		NITRATI		current smoker	no	never	6.41	0.806858	3902.9	3.59139	16	7	9	persistent somatization	10	0	0	0	0	0
TS096	m	68	married	8	retired	29	Left HF	0.6	II	9		CARVEDILOLO 25 mg/die		NITRATI, RANOLAZINA, ATORVASTATINA, PANTOPRAZOLO		past smoker	NO	Ex-drinker	6.52	0.814248	7902	3.89774	17	10	7	persistent somatization	10	1	6	13	0	2
